# Supplementary material for: Re-evaluating the suitability of using fluoroquinolones in the treatment of infections in the context of FQ consumption and correlating changes to microorganism resistance levels in EU/EEA countries between 2016 and 2021
Source: Naunyn Schmiedebergs Arch Pharmacol. 2023 Jul 26;397(2):795–805. doi: 10.1007/s00210-023-02622-2 (PMC10791944; doi:10.1007/s00210-023-02622-2)
Supplement: Supplementary file 1 — Supplementary file1 (XLSX 22 KB) [file 210_2023_2622_MOESM1_ESM.xlsx]

## Sheet: Arkusz1
Appendix I: Trends in consumption of quinolone antibacterials (ATC J01M) in the hospital sector, EU/EEA countries and Poland, 2012-2021, expressed as DDD per 1000 inhabitants per day (based on Table D14 [17]) and a prevalence of AMR isolates (%) in the EU/EEA countries and Poland, by bacterial species, population-weighted EU/EEA mean, 2016-2021 (based on [16, 20] and Table 3a [19])
Country	2012					2013					2014					2015					2016					2017					2018					2019					2020					2021
	FQ consumption	R (%)				FQ consumption	R (%)				FQ consumption	R (%)				FQ consumption	R (%)				FQ consumption	R (%)				FQ consumption	R (%)				FQ consumption	R (%)				FQ consumption	R (%)				FQ consumption	R (%)				FQ consumption	R (%)
		E.coli	K.pneumoniae	P. aeruginosa	Acinetobacter spp.		E.coli	K.pneumoniae	P. aeruginosa	Acinetobacter spp.		E.coli	K.pneumoniae	P. aeruginosa	Acinetobacter spp.		E.coli	K.pneumoniae	P. aeruginosa	Acinetobacter spp.		E.coli	K.pneumoniae	P. aeruginosa	Acinetobacter spp.		E.coli	K.pneumoniae	P. aeruginosa	Acinetobacter spp.		E.coli	K.pneumoniae	P. aeruginosa	Acinetobacter spp.		E.coli	K.pneumoniae	P. aeruginosa	Acinetobacter spp.		E.coli	K.pneumoniae	P. aeruginosa	Acinetobacter spp.		E.coli	K.pneumoniae	P. aeruginosa
aAustria	n/d	20.6	15.4	14.4	n/d	n/d	22	15.8	15.2	21.6	n/d	19.8	10.4	10.9	5.3	n/d	20	11.7	10.3	16.4	n/d	19.8	9.8	7.2	16	n/d	20.5	14.2	12.3	9.5	n/d	21.9	13.2	14	7.7	0.17	18.2	15.7	10.7	9.8	0.13	17.3	12	14.3	10.1	0.12	15.1	12	16.6
Belgium	0.23	22.2	17.3	18.2	n/d	0.22	23	22.2	16.9	n/d	0.21	26.7	18.2	12.6	n/d	0.21	26.6	22.7	11.1	0	0.2	24.5	23.6	14.5	7.7	0.19	23.8	23.7	10.5	10.8	0.17	21.8	22.6	14	12.7	0.16	19.1	19.8	14.3	8.6	0.13	18.1	22.8	14.7	15.6	0.13	18.5	19	14
Bulgaria	0.12	34.1	47.2	32.7	69.2	0.11	37.4	45.7	18.3	70.2	0.14	38.6	50.3	27.1	73.9	0.14	35.3	37.5	36.4	78.6	0.15	42.2	55.6	35.7	67.9	0.14	42.1	59.8	28.2	95.7	0.17	41.8	62.7	30	78.2	0.17	38.6	60.7	29.9	74.2	0.33	42.9	67.1	52.9	82.9	0.34	33.5	71.1	31.3
Croatia	0.19	17	42.9	25.3	n/d	0.19	20.2	43.2	21.7	92.9	0.2	20.1	44.8	30	92.1	0.21	24	48.7	35.2	92.3	0.21	27.9	43.4	37.5	94.9	0.23	28.2	40.8	32.9	98	0.24	30	48.6	29	96.1	0.24	27.3	57.9	29.8	93.7	0.2	29.7	54.1	23	98.2	0.24	29	63.9	19.7
Cyprus		42	21.5	15.4	56.5		51.9	23.5	10.6	60.6		46.4	26.3	16.7	77.6		45.5	37.1	11.6	83.3		47	32	20.3	71.4		42.9	35.2	5.7	76		42.4	49.4	25.5	89.1		43.5	31.7	12.1	90.6		48.2	50	20.6	82.8		51.6	49.6	17.5
Czechia	n/d	21	50.4	30.9	n/d	n/d	20.8	47.7	33.7	19.8	n/d	21.6	48	32.7	15.3	n/d	22.6	48.9	30	18.3	n/d	27.6	50.5	34.7	17.5	n/d	24.5	49.2	30.2	20	n/d	24.3	47.2	33.4	24.2	n/d	23	48.7	33.7	32.6	n/d	20.2	44.2	28.4	35.4	0.12	19.7	42.8	26.7
Denmark	0.19	14.1	8.8	4.1	12	0.19	12.4	8.9	3.2	6.3	0.18	12.3	6.9	3.6	2.9	0.17	11.9	5.3	5	5.9	0.15	11	5.3	3.7	2.8	0.14	12.8	9.1	5	1.5	0.13	13.3	8.5	4.3	9.1	0.12	11.5	9.6	5.5	6.9	0.11	11.2	7.6	3.2	13.8	0.1	10.5	7.1	3.3
Estonia	0.3	14.1	17.2	15.6	n/d	0.19	11.8	26.7	25	n/d	0.18	12.3	21.8	10.3	n/d	0.15	15.2	33.9	n/d	n/d	0.14	13.9	29.5	3.6	n/d	0.2	17.4	24.8	12.5	n/d	0.11	17.6	21	13.3	n/d	0.13	17.1	16.2	5.9	n/d	0.16	14.1	17.3	10.5	n/d	0.11	13.4	16.6	16.7
Finland	0.3	11.7	2.1	8	n/d	0.29	13.2	2.6	11.4	2.8	0.29	11	4.6	10	6.5	0.26	11.2	3.3	8.9	2.3	0.25	11.5	2.7	7.9	0	0.22	12	7.9	11.5	2.7	0.2	11.5	6.3	12.8	0	0.15	11.4	7.3	8.5	0	0.16	10.5	7.4	10.2	8.3	0.12	9.6	5.5	9.8
France	0.26	17.8	24.4	22.2	15.6	0.25	16.7	29.4	21.2	13.6	0.24	17.6	31	20.6	11.9	0.23	17.7	30.7	19.1	13.5	0.22	16.7	27.7	13.6	15	0.19	15	26.8	15.1	12.3	0.23	16.3	30.4	15.1	12	0.17	16	30.9	13.7	13.3	0.16	15.9	28.1	14.8	9	0.17	14.8	25	14.1
Germany		21.1	13.7	19.6	8.3		22.1	15.1	16.4	9.7		20.6	12.7	13	6		19.4	9.6	14.3	8.6		19.4	12.6	12.4	5.7		20.7	15.3	13.9	6.5		19.8	13.4	12.4	6.7		17.5	13.1	13.4	5		16.5	11.7	10.6	4.8		14.7	10.9	10
Greece	0.21	29.1	69.7	44.3	93.1	0.18	30.9	67.6	43.5	95	0.22	32.8	67.6	37.7	95.3	0.26	30.6	66.4	34.1	94.9	0.21	32.1	68.6	34.6	94.9	0.2	32.9	66.9	35.3	96	0.22	30.8	68.1	33.1	93.5	0.2	29.6	66.9	46.8	95.8	0.19	32.7	74.4	42.9	95.7	0.2	33.9	80	35.8
Hungary	0.22	28.9	41.6	22.3	78	0.21	30.3	37.7	23.4	73.5	0.21	28.4	34.9	24.6	66.4	0.21	29	36.7	24.7	68.1	0.21	26.8	35.2	24.3	68	0.21	30.6	41.5	23.4	67	0.19	33.2	38	26	66	0.14	30.3	36.7	20.3	63.3	0.14	30.3	40.8	22	77	0.12	28	37.8	22.2
Iceland	n/d	9.7	n/d	n/d	n/d	n/d	14.7	0	n/d	n/d	n/d	7.8	3.6	n/d	n/d	n/d	6.8	2.9	n/d	n/d	n/d	9.6	0	n/d	n/d	0.09	11.6	n/d	n/d	n/d	0.08	17.2	n/d	n/d	n/d	0.05	13.1	4.3	4.5	n/d	0.04	11.8	0	4	n/d	0.05	14.4	0	6.3
Ireland	0.11	24.3	7.4	14.9	n/d	0.11	24.2	14.6	12.2	1.1	0.1	24.5	13.5	8.4	4.7	0.11	23.1	17	9.8	4.8	0.1	22.9	11.3	11.9	1.5	0.1	23.6	14.9	13.9	7.6	0.1	23.9	18	8.8	0	0.08	20.4	17.3	9.4	7.8	0.06	18.9	17.1	13.7	7.3	0.05	16	16.2	8.7
Italy	0.43	42.1	49.9	31.4	86	0.42	42.2	54.4	28.7	83.1	0.4	43.9	55.7	28.3	92.1	0.43	44.4	53.6	24.6	81.6	0.4	43.3	56	24.7	19.9	0.39	44.9	55.7	25.1	79.2	0.36	41.7	52.7	22.9	81.1	0.26	40.6	54.7	21.7	82.5	0.21	37.6	52.4	19.6	83.4	0.15	32.5	50	18.6
Latvia	0.3	14.5	46.2	n/d	n/d	0.31	18.7	43.2	24	n/d	0.3	17.7	44.8	n/d	88.5	0.27	27.8	42	n/d	78.3	0.26	27.8	41.8	n/d	85.3	0.24	30.3	32.8	n/d	81.8	0.26	24.1	38.5	23.1	80.9	0.23	24.9	36.9	28.6	83.3	0.15	27.5	41.5	30.8	86	0.11	20.7	31	32.1
Lithuania	0.37	14.7	55.4	10.7	n/d	0.17	15.9	45.1	10.8	n/d	0.17	12.8	45.5	25.8	84.8	0.28	20.6	45.8	26.8	93.2	0.27	19.7	54.6	15.1	87.4	0.24	25.2	64.7	21.3	91.9	0.18	19.7	56.8	12.9	90.9	0.19	18	52.1	17.3	91.7	0.19	18.8	45.3	18.3	92.9	0.12	17.6	38.2	16.5
Luxembourg	0.24	24	32	19.4	n/d	0.23	27.8	22.6	20.6	n/d	0.21	24.7	31.8	9.8	n/d	0.19	24.2	20	17.9	n/d	0.21	28.9	35.9	12.5	n/d	0.19	22.9	28.3	12.5	n/d	0.16	21.8	24.7	22	n/d	0.14	20.5	27.2	8.9	n/d	0.12	21.7	31	22	n/d	0.12	20.9	23.8	24.3
Malta	0.21	30.1	26.8	0	n/d	0.24	29.78	28.4	8	n/d	0.37	28.7	32.3	2.8	n/d	0.47	37.4	26.1	12	n/d	0.3	41.5	33.3	10	n/d	0.3	43.3	39.3	10.8	n/d	0.33	41.9	55.5	0	n/d	0.23	40.1	44.2	12.8	n/d	0.28	35.4	37.1	16.3	n/d	0.16	30.8	34.8	8.6
Netherlands	0.11	15.6	6.7	5.8	6.6	0.1	14.8	7.4	6.1	2.9	0.1	14	5	7	4.3	0.1	13.2	7.3	5.6	5.2	0.09	12.9	7.1	6.1	2.2	0.09	14.4	11.7	9.1	3	0.08	14.7	11.6	8.9	7.4	0.07	14.6	11.1	10.4	7.9	0.07	13.3	13.1	9.1	4.1	0.06	13.3	10.2	7.9
Norway	0.08	11.3	4	5.7	0	0.07	10.9	4.9	8.8	0	0.07	11	6.2	3.1	5.9	0.06	10.2	5	5.2	9.4	0.05	10.9	4.3	5.7	3	0.05	13.6	10.2	4.9	0	0.04	12.9	13.1	10.4	0	0.04	11.3	8.8	5.7	0	0.03	10	11.2	8.5	0	0.03	9.9	11.8	4.2
aPoland	n/d	29.3	60.2	26.7	78	n/d	27.3	70.1	29.4	81.4	0.15	29.2	67.9	35.3	82.7	0.15	27.9	63.9	36.2	88.1	0.2	33.1	66.8	31	83	0.17	35.9	66.3	37.2	83	0.18	34.7	68.2	39.1	86.9	0.16	33	61.3	34.1	85.5	0.15	33	65.2	32.6	88.3	0.16	33.1	70.4	32.3
Portugal	0.09	30.3	35.8	25.6	77.4	0.16	31.6	35.7	23.9	68.9	0.15	32.4	36.5	26.3	52.7	0.14	29.7	38.6	22.7	55.8	0.13	28.9	41.7	20.1	50.5	0.11	27.3	45.7	23.7	38.4	0.11	25.5	43.8	23.7	34.1	0.1	26.5	45.8	21.6	26.1	0.09	23.9	42.7	18.5	17.8	0.09	22.5	41.6	18.1
Romania	n/d	29	50	53.3	88.9	n/d	31	51.6	45.2	90.5	n/d	31.3	66.5	55.4	83.7	n/d	30.7	61.4	62	82.5	n/d	30.6	60.8	51.7	91.1	n/d	26.4	64.1	62.1	89.1	n/d	29.1	57.4	52.3	88.1	0.2	28.3	62	52.2	91.2	0.17	26	66.2	46.4	95.3	0.16	24.7	67.2	45.1
Slovakia	0.25	41.3	66.8	56.3	n/d	0.27	40.3	66.9	53.1	58.5	0.3	43	70.8	45.5	51.8	0.31	44.2	70	52.2	51.9	0.29	40.4	66.3	47.4	46.1	0.28	43.2	66.7	46.9	52.4	0.27	42.1	61	52.4	56	0.2	34	56.9	46.3	61.7	0.18	34.2	53.8	49.6	38.9	0.19	29.8	64.9	48
Slovenia	0.21	21.4	33.1	14.9	28	0.2	19.9	32.7	11.3	28	0.21	23.3	32.6	22.3	41.2	0.22	24.6	24.5	14.2	58.1	0.21	25.6	29.6	20.3	55	0.2	24.9	30.4	20.3	47.2	0.19	22.8	27.3	21.8	28.2	0.17	19	19.5	18.9	27.5	0.13	18.1	24.7	15.6	27.8	0.13	16.7	24.2	16.7
Spain	n/d	33.9	16.5	21	n/d	n/d	34.9	21.8	22.7	72.4	n/d	34	18.6	24.6	67.1	n/d	31.6	21.6	23	64.2	0.34	32.8	22.7	23	68.9	0.3	32.5	22.5	19.9	68.5	0.27	32.1	23.8	20.1	56.8	0.23	29.5	24	18.7	54.9	0.19	28.6	25.7	18.2	62	0.17	26.7	28.1	20.3
Sweden	0.16	11.1	3.7	6.7	n/d	0.16	11.6	3.9	6	5.4	0.16	11.3	4.1	7.7	11.5	0.16	12.6	4.5	4.7	3.8	0.16	13.7	5.4	6	4.7	0.15	15.8	9.8	9	0	0.14	18.1	10.1	7.1	7.3	0.13	15.9	10.5	9.2	8	0.13	14.1	10.2	7.4	7.1	0.13	13.7	11.1	10.7
aEU/EEA	0.26					0.26					0.25					0.25					0.24					0.22					0.23					0.18					0.16					0.15
Abbreviations: NC, no change; N/A, not applicable; n/d, no data. Trend analysis was not performed because of missing data, changes in the type of data or change in data process - see reference [17]. arows with Poland and EU/EEA results were bolded.
[truncated: 2 more columns]
